# Supplementary material for: Asymmetric Response of Costa Rican White-Breasted Wood-Wrens (Henicorhina leucosticta) to Vocalizations from Allopatric Populations
Source: PLoS One. 2015 Dec 15;10(12):e0144949. doi: 10.1371/journal.pone.0144949 (PMC4679390; doi:10.1371/journal.pone.0144949)
Supplement: S1 Script — (R) [file pone.0144949.s001.R]

# Field Analyses:

data<-read.csv("~/Dropbox/atfo/WBWW_project/Data/Reid_R_R/atfo.csv")

#####################################
#____removes trials where there was no "approach" to sympatric______
#for-loop marks trial pairs where there WAS an approach for sympatric (app_sym==T)
#data is then defined as "data" with only trials where app_sym==T

data$app_sym = NA
for(i in unique(data$PAIR_ID)){
  data$app_sym[data$PAIR_ID==i] = data$approached[data$Trial=="Sympatric"&data$PAIR_ID==i]==T
}
data_original<-data
data <- data[data$app_sym==T&!is.na(data$app_sym),]

#####################################################################

data$songs_t<-(data$songs_d)+(data$songs_a)


####fixes small but important errors in data entry###
data$Comparison[data$PAIR_ID==67] = "White-breasted Wood Wren (Amazon)"
data$close_a[data$Trial=="Sympatric"&data$close_a==15.0] = 13.0


###Adding values for non-responders as described in Methods section
data$lat_v[data$songs_t==0] = 420
data$lat_a[data$approached==F] = 420
data$close_a[data$approached==F] = 15


data<-data[data$Territory=="White-breasted Wood Wren",]
data$Territory<-factor(data$Territory)
data$Comparison<-factor(data$Comparison)
data$Trial<-factor(data$Trial)

data_A<-data[data$Comparison=="White-breasted Wood Wren (Amazon)",]
data_A$Comparison<-factor(data_A$Comparison)

data_C<-data[data$Comparison=="White-breasted Wood Wren (Choco)",]
data_C$Comparison<-factor(data_C$Comparison)

data_pairer<-function(base_data,col_name,type_of){
  ids<-unique(base_data$PAIR_ID)
  output<-data.frame(ids,do.call(rbind,lapply(ids,function(x){
    trial<-as.character(base_data[base_data$PAIR_ID==x,"Trial"])
    if(type_of == "logical"){
      dif<-as.logical(base_data[base_data$PAIR_ID==x,col_name])
    } else if(type_of == "numeric"){
      dif<-as.numeric(base_data[base_data$PAIR_ID==x,col_name])
    } else if(type_of == "character"){
      dif<-as.character(base_data[base_data$PAIR_ID==x,col_name])
    } else{
      dif<-base_data[base_data$PAIR_ID==x,col_name]
    }
    if(trial[1] != "Sympatric"){
      dif<-rev(dif)
    }
    return(dif)
  })))
  names(output)<-c("PAIR_ID","SYMPATRIC","ALLOPATRIC")
  return(output)
}


# Hypotheses:

# Does (response of WBWR to Amazon Allopatric) != (response of WBWR to sympatric)

paired_latency_approach_A<-data_pairer(data_A,"lat_a","numeric")
paired_closest_approach_A<-data_pairer(data_A,"close_a","numeric")
paired_latency_vocalize_A<-data_pairer(data_A,"lat_v","numeric")
paired_songs_during_A<-data_pairer(data_A,"songs_d","numeric")
paired_songs_after_A<-data_pairer(data_A,"songs_a","numeric")
paired_songs_total_A<-data_pairer(data_A,"songs_t","numeric")

length(data$Comparison[data$Comparison=="White-breasted Wood Wren (Amazon)"&
                         data$Trial=="Allopatric"])
length(data$Comparison[data$Comparison=="White-breasted Wood Wren (Amazon)"&
                         data$Trial=="Allopatric"&data$approached==T])

prop.test(table(data_A$approached,data_A$Trial), correct=FALSE) 

wilcox.test(paired_latency_approach_A$SYMPATRIC,paired_latency_approach_A$ALLOPATRIC,paired = T)

wilcox.test(paired_closest_approach_A$SYMPATRIC,paired_closest_approach_A$ALLOPATRIC,paired = T)

mean(data$lat_v[data$Trial=="Allopatric"&data$Comparison=="White-breasted Wood Wren (Amazon)"],na.rm=T)
sd(data$lat_v[data$Trial=="Allopatric"&data$Comparison=="White-breasted Wood Wren (Amazon)"],na.rm=T)
mean(data$lat_v[data$Trial=="Sympatric"&data$Comparison=="White-breasted Wood Wren (Amazon)"],na.rm=T)
sd(data$lat_v[data$Trial=="Sympatric"&data$Comparison=="White-breasted Wood Wren (Amazon)"],na.rm=T)
wilcox.test(paired_latency_vocalize_A$SYMPATRIC,paired_latency_vocalize_A$ALLOPATRIC,paired = T)

wilcox.test(paired_songs_during_A$SYMPATRIC,paired_songs_during_A$ALLOPATRIC,paired = T)

wilcox.test(paired_songs_after_A$SYMPATRIC,paired_songs_after_A$ALLOPATRIC,paired = T)

mean(data$songs_t[data$Trial=="Allopatric"&data$Comparison=="White-breasted Wood Wren (Amazon)"])
sd(data$songs_t[data$Trial=="Allopatric"&data$Comparison=="White-breasted Wood Wren (Amazon)"])
mean(data$songs_t[data$Trial=="Sympatric"&data$Comparison=="White-breasted Wood Wren (Amazon)"])
sd(data$songs_t[data$Trial=="Sympatric"&data$Comparison=="White-breasted Wood Wren (Amazon)"])
wilcox.test(paired_songs_total_A$SYMPATRIC,paired_songs_total_A$ALLOPATRIC,paired = T)


# Does (response of WBWR to Choco Allopatric) != (response of WBWR to sympatric)

paired_latency_approach_C<-data_pairer(data_C,"lat_a","numeric")
paired_closest_approach_C<-data_pairer(data_C,"close_a","numeric")
paired_latency_vocalize_C<-data_pairer(data_C,"lat_v","numeric")
paired_songs_during_C<-data_pairer(data_C,"songs_d","numeric")
paired_songs_after_C<-data_pairer(data_C,"songs_a","numeric")
paired_songs_total_C<-data_pairer(data_C,"songs_t","numeric")

length(data$Comparison[data$Comparison=="White-breasted Wood Wren (Choco)"&
                         data$Trial=="Allopatric"])
length(data$Comparison[data$Comparison=="White-breasted Wood Wren (Choco)"&
                         data$Trial=="Allopatric"&data$approached==T])

prop.test(table(data_C$approached,data_C$Trial), correct=FALSE)

wilcox.test(paired_latency_approach_C$SYMPATRIC,paired_latency_approach_C$ALLOPATRIC,paired = T)

wilcox.test(paired_closest_approach_C$SYMPATRIC,paired_closest_approach_C$ALLOPATRIC,paired = T)

mean(data$lat_v[data$Trial=="Allopatric"&data$Comparison=="White-breasted Wood Wren (Choco)"], na.rm=T)
sd(data$lat_v[data$Trial=="Allopatric"&data$Comparison=="White-breasted Wood Wren (Choco)"],na.rm=T)
mean(data$lat_v[data$Trial=="Sympatric"&data$Comparison=="White-breasted Wood Wren (Choco)"],na.rm=T)
sd(data$lat_v[data$Trial=="Sympatric"&data$Comparison=="White-breasted Wood Wren (Choco)"],na.rm=T)
wilcox.test(paired_latency_vocalize_C$SYMPATRIC,paired_latency_vocalize_C$ALLOPATRIC,paired = T)

wilcox.test(paired_songs_during_C$SYMPATRIC,paired_songs_during_C$ALLOPATRIC,paired = T)

wilcox.test(paired_songs_after_C$SYMPATRIC,paired_songs_after_C$ALLOPATRIC,paired = T)

mean(data$songs_t[data$Trial=="Allopatric"&data$Comparison=="White-breasted Wood Wren (Choco)"])
sd(data$songs_t[data$Trial=="Allopatric"&data$Comparison=="White-breasted Wood Wren (Choco)"])
mean(data$songs_t[data$Trial=="Sympatric"&data$Comparison=="White-breasted Wood Wren (Choco)"])
sd(data$songs_t[data$Trial=="Sympatric"&data$Comparison=="White-breasted Wood Wren (Choco)"])
wilcox.test(paired_songs_total_C$SYMPATRIC,paired_songs_total_C$ALLOPATRIC,paired = T)


###Testing whether playback sequence affects trial results

#latency to approach

wilcox.test(data$lat_a[data$Order==1],
            data$lat_a[data$Order==2])

wilcox.test(data$lat_a[data$Order==1&data$Trial=="Sympatric"],
            data$lat_a[data$Order==2&data$Trial=="Sympatric"])

wilcox.test(data$lat_a[data$Order==1&data$Trial=="Allopatric"
                       &data$Comparison=="White-breasted Wood Wren (Amazon)"],
            data$lat_a[data$Order==2&data$Trial=="Allopatric"
                       &data$Comparison=="White-breasted Wood Wren (Amazon)"])
#not enough approaches to Amazon playback to calculate

wilcox.test(data$lat_a[data$Order==1&data$Trial=="Allopatric"
                       &data$Comparison=="White-breasted Wood Wren (Choco)"],
            data$lat_a[data$Order==2&data$Trial=="Allopatric"
                       &data$Comparison=="White-breasted Wood Wren (Choco)"])

#closest approach

wilcox.test(data$close_a[data$Order==1],
            data$close_a[data$Order==2])

wilcox.test(data$close_a[data$Order==1&data$Trial=="Sympatric"],
            data$close_a[data$Order==2&data$Trial=="Sympatric"])

wilcox.test(data$close_a[data$Order==1&data$Trial=="Allopatric"
                       &data$Comparison=="White-breasted Wood Wren (Amazon)"],
            data$close_a[data$Order==2&data$Trial=="Allopatric"
                       &data$Comparison=="White-breasted Wood Wren (Amazon)"])
#not enough approaches to Amazon playback to calculate

wilcox.test(data$close_a[data$Order==1&data$Trial=="Allopatric"
                       &data$Comparison=="White-breasted Wood Wren (Choco)"],
            data$close_a[data$Order==2&data$Trial=="Allopatric"
                       &data$Comparison=="White-breasted Wood Wren (Choco)"])


#latency to vocalize

wilcox.test(data$lat_v[data$Order==1],
            data$lat_v[data$Order==2])

wilcox.test(data$lat_v[data$Order==1&data$Trial=="Sympatric"],
            data$lat_v[data$Order==2&data$Trial=="Sympatric"])

wilcox.test(data$lat_v[data$Order==1&data$Trial=="Allopatric"
                       &data$Comparison=="White-breasted Wood Wren (Amazon)"],
            data$lat_v[data$Order==2&data$Trial=="Allopatric"
                       &data$Comparison=="White-breasted Wood Wren (Amazon)"])
#not enough approaches to Amazon playback to calculate

wilcox.test(data$lat_v[data$Order==1&data$Trial=="Allopatric"
                       &data$Comparison=="White-breasted Wood Wren (Choco)"],
            data$lat_v[data$Order==2&data$Trial=="Allopatric"
                       &data$Comparison=="White-breasted Wood Wren (Choco)"])

#total songs

wilcox.test(data$songs_t[data$Order==1],
            data$songs_t[data$Order==2])

wilcox.test(data$songs_t[data$Order==1&data$Trial=="Sympatric"],
            data$songs_t[data$Order==2&data$Trial=="Sympatric"])

wilcox.test(data$songs_t[data$Order==1&data$Trial=="Allopatric"
                       &data$Comparison=="White-breasted Wood Wren (Amazon)"],
            data$songs_t[data$Order==2&data$Trial=="Allopatric"
                       &data$Comparison=="White-breasted Wood Wren (Amazon)"])
#not enough approaches to Amazon playback to calculate

wilcox.test(data$songs_t[data$Order==1&data$Trial=="Allopatric"
                       &data$Comparison=="White-breasted Wood Wren (Choco)"],
            data$songs_t[data$Order==2&data$Trial=="Allopatric"
                       &data$Comparison=="White-breasted Wood Wren (Choco)"])


###Testing whether time of day affects trial results

summary(lm(data$lat_a[data$Trial=="Sympatric"]~data$time_since_midnight[data$Trial=="Sympatric"]))
summary(lm(data$lat_a[data$Trial=="Allopatric"&data$Comparison=="White-breasted Wood Wren (Choco)"]~data$time_since_midnight[data$Trial=="Allopatric"&data$Comparison=="White-breasted Wood Wren (Choco)"]))
summary(lm(data$lat_a[data$Trial=="Allopatric"&data$Comparison=="White-breasted Wood Wren (Amazon)"]~data$time_since_midnight[data$Trial=="Allopatric"&data$Comparison=="White-breasted Wood Wren (Amazon)"]))
summary(lm(data$close_a[data$Trial=="Sympatric"]~data$time_since_midnight[data$Trial=="Sympatric"]))
summary(lm(data$close_a[data$Trial=="Allopatric"&data$Comparison=="White-breasted Wood Wren (Choco)"]~data$time_since_midnight[data$Trial=="Allopatric"&data$Comparison=="White-breasted Wood Wren (Choco)"]))
summary(lm(data$close_a[data$Trial=="Allopatric"&data$Comparison=="White-breasted Wood Wren (Amazon)"]~data$time_since_midnight[data$Trial=="Allopatric"&data$Comparison=="White-breasted Wood Wren (Amazon)"]))
summary(lm(data$lat_v[data$Trial=="Sympatric"]~data$time_since_midnight[data$Trial=="Sympatric"]))
summary(lm(data$lat_v[data$Trial=="Allopatric"&data$Comparison=="White-breasted Wood Wren (Choco)"]~data$time_since_midnight[data$Trial=="Allopatric"&data$Comparison=="White-breasted Wood Wren (Choco)"]))
summary(lm(data$lat_v[data$Trial=="Allopatric"&data$Comparison=="White-breasted Wood Wren (Amazon)"]~data$time_since_midnight[data$Trial=="Allopatric"&data$Comparison=="White-breasted Wood Wren (Amazon)"]))
summary(lm(data$songs_t[data$Trial=="Sympatric"]~data$time_since_midnight[data$Trial=="Sympatric"]))
summary(lm(data$songs_t[data$Trial=="Allopatric"&data$Comparison=="White-breasted Wood Wren (Choco)"]~data$time_since_midnight[data$Trial=="Allopatric"&data$Comparison=="White-breasted Wood Wren (Choco)"]))
summary(lm(data$songs_t[data$Trial=="Allopatric"&data$Comparison=="White-breasted Wood Wren (Amazon)"]~data$time_since_midnight[data$Trial=="Allopatric"&data$Comparison=="White-breasted Wood Wren (Amazon)"]))


####################################

##############
### RRaven ###
##############

#RRaven is a collection of functions written for dealing with output from the song analysis program Raven (Cornell University). RRaven was written by Nick Mason (2012).

#ProcessRaven
#This function extracts 16 characters from a Raven table that includes the following measurements (does not need to be in this order): Low Frequency, High Frequency, Delta Frequency, Begin Time, End Time, Delta Time, Peak Frequency, RMS Amp. These measurements can be added on within Raven to any selection table that was created with the default measurements. Note that both the Spectrogram and Waveform windows need to be open in Raven in order for the associated data to save properly.
#This function requires the following variables for input:
#filename - pathway to desired Raven selection table (in default, tab delimited format, see example table)

ProcessRaven<-function(filename,showCleaned=FALSE){
  read.table(filename,sep="\t",header=T,row.names=NULL)->table
  #This line condenses the raw output of Raven from the Spectrogram and Wavelength windows into one table
  data.frame(table[seq(1,nrow(table),2),c(grep("Begin",names(table)),grep("End",names(table)),grep("Delta.Time",names(table)),grep("Low",names(table)),grep("High",names(table)),grep("Delta.Freq",names(table)))],na.omit(table$Peak.Freq..Hz.),na.omit(table[,grep("RMS",colnames(table))]))->table
  
  
  #Order selections according to begin time
  table[order(table$Begin.Time..s.),]->table
  
  #Creating pause and polyphony measurements
  pause<-vector()
  polyphony<-vector()
  if(nrow(table)==1){
    pause<-0
    polyphony<-0}else{
      for (i in 1:(nrow(table)-1)){
        if(table[(i+1),1]-table[i,2]>0 | table[(i+1),1]-table[i,2]==0){
          (table[(i+1),1]-table[i,2])->pause[i]
          NA->polyphony[i]}else{
            -(table[(i+1),1]-table[i,2])->polyphony[i]
            NA->pause[i]
          }
      }
      c(pause,NA)->pause
      c(NA,polyphony)->polyphony}
  cbind(table,pause,polyphony)->table
  
  #Extracting measurements from Raven output
  slength<-table[nrow(table),2]-table[1,1]#Song length
  nperc<-(sum(table$Delta.Time..s.)-sum(na.omit(table$polyphony)))/slength#Note percentage
  polyphony<-sum(na.omit(table$polyphony))/slength#Polyphony percentage
  longestnote<-max(table$Delta.Time..s.)#Longest note duration
  averagenote<-mean(table$Delta.Time..s.)#Average note duration
  longestpause<-max(table$pause,na.rm=T)#Longest pause duration
  averagepause<-mean(table$pause,na.rm=T)#Average pause duration
  noterate<-nrow(table)/slength#Note delivery rate
  peakfreq1<-table[,grep("Peak",names(table))][which(table[,grep("RMS",names(table))]==max(table[,grep("RMS",names(table))]))][1]#Overall peak frequency
  if(nrow(table)>2){
    peakfreq2<-mean(table[order(table[,grep("RMS",names(table))],decreasing=T),grep("Peak",names(table))][1:3])}else{
      peakfreq2<-NA}#Average peak frequency of three notes with highest amplitude in song (only calculated if n notes ≥ 3)
  highfreq<-max(table$High.Freq..Hz.)#Highest frequency produced in a song
  lowfreq<-min(table$Low.Freq..Hz.)#Lowest frequency produced in a song
  avgnotefreq<-mean(table$Delta.Freq..Hz.)#Average bandwidth for notes in a song
  songfreq<-highfreq-lowfreq#Bandwidth for entire song
  freqslope<-(table[which(table$High.Freq..Hz.==max(table$High.Freq..Hz.))[1],grep("Begin",names(table))]+(table[which(table$High.Freq..Hz.==max(table$High.Freq..Hz.))[1],grep("Delta.Time",names(table))]/2)-table[which(table$Low.Freq..Hz.==min(table$Low.Freq..Hz.))[1],grep("Begin",names(table))]+(table[which(table$Low.Freq..Hz.==min(table$Low.Freq..Hz.))[1],grep("Delta.Time",names(table))]/2))/slength#Indicates the directionality of frequency changes. Negative values imply that the lowest frequency occurs later than the highest frequency
  ampslope<-(table[which(table[,grep("RMS",names(table))]==max(table[grep("RMS",names(table))]))[1],grep("Begin",names(table))]+(table[which(table[,grep("RMS",names(table))]==max(table[grep("RMS",names(table))]))[1],grep("Delta.Time",names(table))])/2-table[which(table[,grep("RMS",names(table))]==min(table[grep("RMS",names(table))]))[1],grep("Begin",names(table))]+(table[which(table[,grep("RMS",names(table))]==min(table[grep("RMS",names(table))]))[1],grep("Delta.Time",names(table))])/2)/slength
  notecount<-nrow(table)#Indicates the directionality of amplitude changes. Negative values imply that the lowest amplitude occurs later than the highest amplitude
  
  
  #Compiling measurements
  data.frame(slength,nperc,polyphony,longestnote,averagenote,longestpause,averagepause,noterate,peakfreq1,peakfreq2,highfreq,lowfreq,avgnotefreq,songfreq,freqslope,ampslope,notecount)->table2
  strsplit(filename,"/")[[1]][length(strsplit(filename,"/")[[1]])]->var1
  #print(var1)
  paste(strsplit(var1,"")[[1]][1:((length(strsplit(var1,"")[[1]]))-4)],collapse="")->rownames(table2)#Comment the last two lines out if shared
  names(table2)<-c("Song_length","Note_percentage","Polyphony_percentage","Longest_note","Average_note","Longest_pause","Average_pause","Note_Rate","Peak_Frequency","Peak_Frequency_Type_2","High_Frequency","Low_Frequency","Average_note_frequency_range","Song_frequency_range","Frequency Slope","Amplitude Slope","Note Count")
  if(showCleaned==TRUE){return(list(table,table2))}else{return(table2)}
}

####################################

# PCA and DFA Analyses

# To use, place Raven selection tables in a folder and point to that folder in the following line:

file.names<-list.files("~/Dropbox/atfo/WBWW_project/Data/WBWW_songs/ProcessRavenWorkflow/SelectionTables_3",full.names=T)

#View file names

file.names

#Process each file and save the results to a data frame

output.df<-do.call(rbind,lapply(file.names,ProcessRaven))

#Add population identifier in first column

output.df<-cbind(pop=sapply(strsplit(rownames(output.df),"_"),function(x) x[1]),output.df)

#View data.frame. This version has many (13?) vocal traits included

output.df

#make a reduced data frame with the following traits - note rate, note length, # notes, song duration, peak, max & min frequency of the song, and mean and max frequency of individual notes. "We measured the following variables for each song: note rate, note length, etc...."

#output.df<-output.df[,c(1,2,6,9,10,12,13,14,15,18)] # Original

output.df<-output.df[,c(1,2,6,9,10,12,13,15,18)] # Use this one

#output.df<-output.df[,c(1,2,6,9,13,15,18)] # Test of omitting high and peak frequency

#perform a PCA, but do not include the population identifier column
# July 24 -- BGF changed PCA command to "prcomp" from "princomp", added scale=TRUE to standardize variables -- this last step is important as the different song variables have very different variances

# this updated PCA is a bit different from the previous version -- PC1 explains 45% of variation, PC2 an additional 19%

pc.out<-prcomp(output.df[,-1], scale=TRUE)

# quantifies how much variation in your data is explained by each PCA axis. It is important to note what these percentages are. For example, "PC1 explained 84% of variation, and PC2 an additional 8%"

summary(pc.out)

### check out the loadings. These help give you an idea of why a particular point has a high (or low) value on PC1. If a loading on a variable is highly positive, it means that that variable is closely correlated with PC1 (that a point with a high value on PC1 also has a high value for that particular variable)

pc.out$rotation

## look at the scores for each recording for each PC axis

pc.out$x

pca<-as.data.frame(pc.out$x,stringsAsFactors=F)
pca<-cbind(TRACK=row.names(pca),pca)
row.names(pca)<-seq_along(pca$TRACK)
pca<-pca[,c(1,2,3)]
pca$TRACK<-as.character(pca$TRACK)
pca$POPULATION<-factor(sapply(strsplit(pca$TRACK,"_"),"[[",1))

sapply(strsplit(pca$TRACK,"_"),"[[",1)

by(pca$PC1,pca$POPULATION,mean)
by(pca$PC1,pca$POPULATION,sd)

### Create a scatterplot of PC1 vs PC2

pca$SYMBOL<-numeric(nrow(pca))
pca[pca$POPULATION=="Amazon","SYMBOL"]<-21
pca[pca$POPULATION=="Choco","SYMBOL"]<-22
pca[pca$POPULATION=="CR","SYMBOL"]<-23

svg("~/Desktop/Fig3.svg",width = 8, height = 6)

plot(pca$PC1,pca$PC2,pch=c(pca$SYMBOL),col="black",bg=c("red","blue","yellow")[as.numeric(pca$POPULATION)],xlab="PC1 (47%)",ylab="PC2 (19%)", cex=1.3,las=1,main="White-breasted Wood Wren Acoustic Space")

legend("bottomleft",legend=levels(output.df$pop),pch=c(21,22,23),col="black",pt.bg=c("red","blue","yellow"),pt.cex = 1,cex=1)

dev.off()

# to try running a discriminant function analysis on the data

library(MASS)

dfa<-lda(pop~.,data=output.df, prior = c(1/3, 1/3, 1/3)) # prior argument says the grouping factor (population) has three levels 

dfa

# gives classification probabilities when classifying individuals based on a training run where all individuals were included (Amazon = 85%, Choco = 90%, CR = 94.7%). Would be better to see how discriminant function analysis performs when we use half the data to train it and predict on the second half. I'm sure there are better ways to do this, but one crude effort is below...

dfa_2<-predict(dfa, output.df)
table(output.df$pop, dfa_2$class)


head(output.df)

train<-output.df[c(1:10,21:25,31:40),]
test<-output.df[-c(1:10,21:25,31:40),]

dfa3<-lda(pop~.,data=train, prior = c(1/3, 1/3, 1/3)) # prior argument says the grouping factor (population) has three levels 

dfa_4<-predict(dfa3, test)
table(test$pop, dfa_4$class) # might want to try a bunch of different iterations of this, but this particular example has correct classification probabilities of Amazon= 60%, Choco = 80% and CR = 89%. Looking at the plot, this seems about right...

dfa3<-lda(pop~.,data=test, prior = c(1/3, 1/3, 1/3)) # prior argument says the grouping factor (population) has three levels 

dfa_4<-predict(dfa3, train)
table(train$pop, dfa_4$class) # reversing the training and testing data gives correct classification probabilities of Amazon= 70%, Choco = 80% and CR = 89%. 

########### To do the actual DFA analysis, we used the following code:

n_iter<-1000

list_of_dfas<-lapply(1:n_iter,function(x){
  train<-output.df[row.names(output.df) %in% sample(row.names(output.df),nrow(output.df)/2),]
  test<-output.df[!(row.names(output.df) %in% train),]
  model<-lda(pop~.,data=train, prior = c(1/3, 1/3, 1/3))
  results<-predict(model,test)
  return(table(test$pop, results$class))
})

run_stats<-as.data.frame(do.call(rbind,lapply(list_of_dfas,function(x) diag(x)/colSums(x))))

mean(run_stats$Amazon,na.rm = T)
sd(run_stats$Amazon,na.rm = T)

mean(run_stats$Choco,na.rm = T)
sd(run_stats$Choco,na.rm = T)

mean(run_stats$CR,na.rm = T)
sd(run_stats$CR,na.rm = T)
