# Supplementary material for: Asymmetric Response of Costa Rican White-Breasted Wood-Wrens (Henicorhina leucosticta) to Vocalizations from Allopatric Populations
Source: PLoS One. 2015 Dec 15;10(12):e0144949. doi: 10.1371/journal.pone.0144949 (PMC4679390; doi:10.1371/journal.pone.0144949)
Supplement: S1 Spreadsheet — (CSV) [file pone.0144949.s002.csv]

ID	D	M	Y	Site	Allo.	Condition	Minutes Since Midnight	Order	Trial	Track	Approached	Lat.A	CloseA	Lat.V	SongsD	SongsA
47	30	3	2015	STR 1700	Amazon	Detected	1012	1	Sympatric	ML184781	T	40	0.5	142	0	45
47	30	3	2015	STR 1700	Amazon	Detected	1026	2	Allopatric	XC7217	F	NA	NA	NA	0	0
48	31	3	2015	CCC ?	Amazon	Undetected	1033	1	Sympatric	XC180481	T	140	2	170	0	19
48	31	3	2015	CCC ?	Amazon	NA	1039	2	Allopatric	XC72717	F	NA	NA	15	1	0
49	1	4	2015	COL ?	Amazon	Undetected	425	1	Allopatric	XC216075	F	NA	NA	NA	0	0
49	1	4	2015	COL ?	Amazon	NA	432	2	Sympatric	XC224085	T	5	2	10	14	25
50	1	4	2015	COL 200	Amazon	NA	565	1	Sympatric	ML76623	T	30	2	25	2	0
50	1	4	2015	COL 200	Amazon	NA	572	2	Allopatric	XC72717	F	NA	NA	NA	0	0
51	1	4	2015	SOR 100	Amazon	NA	658	1	Sympatric	XC180481	T	20	1	40	5	0
51	1	4	2015	SOR 100	Amazon	NA	673	2	Allopatric	XC72717	F	NA	NA	100	9	40
52	2	4	2015	CES 140	Amazon	Detected	419	1	Sympatric	XC224085	T	25	1	45	3	8
52	2	4	2015	CES 140	Amazon	Detected	427	2	Allopatric	XC17514	F	NA	NA	NA	0	0
53	2	4	2015	CES 275	Amazon	Undetected	443	1	Allopatric	XC28559	F	NA	NA	NA	0	0
53	2	4	2015	CES 275	Amazon	Undetected	450	2	Sympatric	XC76623	F	NA	NA	20	12	73
54	2	4	2015	CES 450	Amazon	Undetected	467	1	Sympatric	ML184781	T	150	8	240	0	39
54	2	4	2015	CES 450	Amazon	Undetected	478	2	Allopatric	XC72717	F	NA	NA	NA	0	0
55	2	4	2015	CEN 260	Amazon	Undetected	592	1	Sympatric	XC180481	F	NA	NA	105	5	41
55	2	4	2015	CEN 260	Amazon	Undetected	600	2	Allopatric	XC216025	T	30	10	15	5	0
56	3	4	2015	SAZ 420	Amazon	Undetected	422	1	Sympatric	ML766623	F	NA	NA	95	5	40
56	3	4	2015	SAZ 420	Amazon	Undetected	434	2	Allopatric	XC216025	F	NA	NA	119	0	22
57	3	4	2015	SAZ 500	Amazon	Undetected	468	1	Allopatric	XC72717	F	NA	NA	NA	0	0
57	3	4	2015	SAZ 500	Amazon	Undetected	475	2	Sympatric	XC224085	F	NA	NA	120	0	43
58	3	4	2015	SAZ 600	Amazon	Detected	490	1	Sympatric	XC224085	T	25	2	220	0	25
58	3	4	2015	SAZ 600	Amazon	Detected	499	2	Allopatric	XC72717	T	10	3	92	2	37
59	3	4	2015	SAZ 950	Amazon	Undetected	572	1	Allopatric	XC28599	F	NA	NA	NA	0	0
59	3	4	2015	SAZ 950	Amazon	Undetected	579	2	Sympatric	ML184781	F	NA	NA	33	9	11
60	3	4	2015	SDS Gazebo	Amazon	Undetected	650	1	Sympatric	ML184781	F	NA	NA	60	20	52
60	3	4	2015	SDS Gazebo	Amazon	Undetected	661	2	Allopatric	XC216025	F	NA	NA	NA	0	0
61	3	4	2015	CCC 250	Amazon	NA	427	1	Allopatric	ML216025	F	NA	NA	NA	0	0
61	3	4	2015	CCC 250	Amazon	NA	434	2	Sympatric	ML76623	T	65	0.5	80	7	77
62	3	4	2015	CCC 425	Amazon	NA	468	1	Sympatric	ML184784	F	NA	NA	47	25	39
62	3	4	2015	CCC 425	Amazon	NA	476	2	Allopatric	ML28559	F	NA	NA	NA	0	0
63	3	4	2015	CCC 575	Amazon	NA	495	1	Allopatric	ML72717	F	NA	NA	NA	0	0
63	3	4	2015	CCC 575	Amazon	NA	502	2	Sympatric	ML224085	T	205	5	90	3	0
64	3	4	2015	CCC 700	Amazon	NA	521	1	Sympatric	ML180481	T	104	0.5	180	0	52
64	3	4	2015	CCC 700	Amazon	NA	528	2	Allopatric	ML98005	F	NA	NA	NA	0	0
65	3	4	2015	CCL 945	Amazon	NA	605	1	Allopatric	ML216025	F	NA	NA	NA	0	0
65	3	4	2015	CCL 945	Amazon	NA	609	2	Sympatric	ML76623	T	76	0.5	90	2	46
66	3	4	2015	CCL 725	Amazon	NA	625	1	Sympatric	ML184781	F	NA	NA	206	0	70
66	3	4	2015	CCL725	Amazon	NA	638	2	Allopatric	ML72717	F	NA	NA	NA	0	0
67	3	4	2015	STR 600	Choco	Detected	504	1	Sympatric	ML184781	T	20	1	75	14	75
67	3	4	2015	STR 600	Choco	NA	516	2	Allopatric	XC72717	T	35	6	45	35	8
68	4	4	2015	CC 750	Choco	Detected	546	1	Sympatric	XC224085	T	13	0	160	0	77
68	4	4	2015	CC 750	Choco	NA	559	2	Allopatric	XC224079	T	15	0	40	4	59
69	4	4	2015	CC 1800	Choco	NA	943	2	Sympatric	XC76623	T	8	0	68	23	72
69	4	4	2015	CC 1800	Choco	Detected	741	1	Allopatric	XC85527	T	46	2.5	46	7	69
70	4	4	2015	CC 2000	Choco	Detected	792	1	Sympatric	ML184781	T	11	10	124	0	24
70	4	4	2015	CC 2000	Choco	NA	800	2	Allopatric	XC17276	T	37	8	29	8	46
71	4	4	2015	SOR 950	Choco	NA	457	1	Allopatric	XC17276	F	NA	NA	NA	0	0
71	4	4	2015	SOR 950	Choco	NA	464	2	Sympatric	XC180481	T	25	1	50	8	8
72	4	4	2015	NA	Choco	Undetected	576	1	Sympatric	XC180481	T	65	1	110	2	0
72	4	4	2015	NA	Choco	Undetected	583	2	Allopatric	XC19519	T	70	11	90	4	1
73	4	4	2015	SSE 1480	Choco	NA	695	1	Allopatric	XC76403	F	NA	NA	15	6	2
73	4	4	2015	SSE 1480	Choco	NA	702	2	Sympatric	ML184781	T	7	10	65	3	20
74	4	4	2015	SSE 2400	Choco	NA	813	1	Sympatric	XC180481	T	110	1	175	0	22
74	4	4	2015	SSE 2400	Choco	NA	813	2	Allopatric	XC85527	F	NA	NA	NA	0	0
75	4	4	2015	NA	Choco	NA	886	1	Allopatric	XC224079	T	60	5	70	12	0
75	4	4	2015	NA	Choco	NA	893	2	Sympatric	XC224085	T	35	10	60	2	42
76	5	4	2015	STR 3550	Choco	Undetected	451	1	Allopatric	XC17276	F	NA	15	36	4	75
76	5	4	2015	STR 3550	Choco	NA	462	2	Sympatric	ML76623	T	106	8	238	0	30
77	5	4	2015	STR 1650	Choco	Undetected	419	1	Allopatric	XC76403	T	50	7	21	16	6
77	5	4	2015	STR 1650	Choco	NA	427	2	Sympatric	ML184781	T	165	5	165	0	26
78	5	4	2015	SJ 50	Choco	Detected	489	1	Sympatric	XC224085	T	17	3	86	2	4
78	5	4	2015	SJ 50	Choco	NA	496	2	Allopatric	XC19519	T	61	7	25	20	27
79	5	4	2015	JA 400	Choco	Undetected	524	1	Allopatric	XC85527	T	118	11	118	1	27
79	5	4	2015	JA 400	Choco	NA	531	2	Sympatric	XC76623	T	54	10	64	20	13
80	5	4	2015	SJ 1250	Choco	Detected	610	1	Sympatric	ML184781	T	39	15	39	8	0
80	5	4	2015	SJ 1250	Choco	NA	618	2	Allopatric	XC224079	T	85	10	50	19	8
81	5	4	2015	STR 2100	Choco	Detected	672	1	Allopatric	XC76403	T	27	6	20	3	0
81	5	4	2015	STR 2100	Choco	NA	677	2	Sympatric	XC224085	T	32	2	40	18	5
82	5	4	2015	SAT 1200	Choco	Detected	442	1	Sympatric	ML184781	T	120	0.5	145	0	60
82	5	4	2015	SAT 1200	Choco	Detected	452	2	Allopatric	XC17276	T	70	1	125	0	38
83	5	4	2015	SAT 550	Choco	Detected	601	1	Allopatric	XC19519	F	NA	NA	60	10	6
83	5	4	2015	SAT 550	Choco	Detected	609	2	Sympatric	XC180481	T	30	3	90	9	25
